# Supplementary material for: CXCR2 Mediates Distinct Neutrophil Behavior in Brain Metastatic Breast Tumor
Source: Cancers (Basel). 2022 Jan 20;14(3):515. doi: 10.3390/cancers14030515 (PMC8833752; doi:10.3390/cancers14030515)
Supplement: Supplementary file 1 [file cancers-14-00515-s001.zip]

Archive with 1 entries (1 files):
- cancers-1545482-supplementary.pdf
